# Supplementary material for: Hindering and Facilitating Factors While Implementing the Family and Community Nursing Model in Italy: Findings from a Qualitative Study
Source: Healthcare (Basel). 2025 Apr 26;13(9):1001. doi: 10.3390/healthcare13091001 (PMC12071618; doi:10.3390/healthcare13091001)
Supplement: Supplementary file 1 [file healthcare-13-01001-s001.zip]

Archive with 1 entries (1 files):
- healthcare-3546835-supplementary.pdf
